# Supplementary material for: Sensitive Detection of C-Reactive Protein by One-Step Method Based on a Waveguide-Mode Sensor
Source: Sensors (Basel). 2020 Jun 4;20(11):3195. doi: 10.3390/s20113195 (PMC7309159; doi:10.3390/s20113195)
Supplement: Supplementary file 1 [file sensors-20-03195-s001.zip]

Archive with 3 entries (2 files):
- Supplementary/
- Supplementary/sensors-797518-Supplementary.docx
- Supplementary/sensors-797518-Supplementary.pdf
